# Supplementary material for: Pathological impact of SMN2 mis-splicing in adult SMA mice
Source: EMBO Mol Med. 2013 Sep 9;5(10):1586–601. doi: 10.1002/emmm.201302567 (PMC3799581; doi:10.1002/emmm.201302567)
Supplement: Supplementary file 3 [file emmm0005-1586-SD3.txt]

EMBO MolecularMedicine  PeerReview ProcessFile- EMM-2013-02567
 
 
© EMBO 1 
 
 
 
 
PathologicalimpactofSMN2mis-splicing in adultSMA mice 
 
KentaroSahashi,KarenK.Y.Ling,YiminHua,J.ErbyWilkinson,TomokiNomakuchi,Frank
Rigo,GeneHung,DavidXu,Ya-PingJiang,RichardZ.Lin,Chien-PingKo,C.FrankBennett,and
AdrianR.Krainer
 
Correspondingauthor:AdrianKrainer, ColdSpringHarborLaboratory 
 
 
 
 
Review timeline: Submissiondate: 29 January 2013
 EditorialDecision: 04 March 2013
 AdditionalAuthorcorrespondence: 13 May 2013
 AdditionalEditorialCorrespondence: 15 May 2013
 Revisionreceived 06 July 2013
 EditorialDecision: 23 July 2013
 Revisionreceived 06 August2013
 Accepted: 09 August2013
 
 
 
 
TransactionReport:
 
(Note:With the exception ofthe correction oftypographicalor spelling errors thatcould be a source ofambiguity,
letters and reports are not edited. The originalformatting oflettersand referee reportsmaynotbe reflected in this 
compilation.)
 
 
 
Editor: RobertoBuccione
 
 
 
1stEditorialDecision 04 March 2013
ThankyouforthesubmissionofyourmanuscripttoEMBO MolecularMedicine.Wehavenow 
received reports form the three Reviewers whom we asked to evaluate your manuscript
 
YouwillseethatwhiletheReviewersaregenerallysupportive,theyraiseimportantconcernsthat
ultimately question therelevanceofyourmousemodelforhuman disease.Altogetherthese
concernspreventusfrom considering publication atthistime.Iwillnotdwellinto much detail,as
the evaluations are self-explanatory.Iwould like,however,to highlightsomemajorpoints.
 
Reviewers2and3notewhilehumanlateonsetSMA pathologyiscausedbyachronic,subtle
under-supply ofSMN protein thatcauses a progressive paralysis,in yourmodel,instead,a severe 
SMN shortageissuddenly induced atold age,which causessevere paralysisand death.
Furthermore,allthreeReviewersareconcernedthatthereisnoreportoftheotherpathological
manifestationsofhumandiseasesuchastheinvolvementofothermajororgans.Anotheritem of 
concern isthatitremainsunclearwhetheronsetofmotordysfunction precedesnon-specific effects 
ofexcessiveSMN depletion.Thereviewersalso mention afew othercriticalissuesthatrequireyour
action.
 
I am sure thatyou willappreciate how importanttranslation to human disease is for EMBO 
MolecularMedicine.Therefore,whilepublicationofthepapercannotbeconsideredatthisstage,
wewouldbepreparedtoconsiderasuitablyrevisedsubmission,withtheunderstandingthatcareful
furtheranalysis of the mouse model is required along the lines indicated by the Reviewers, with 
provision ofadditionalexperimentaldatawhereappropriate. EMBO MolecularMedicine  PeerReview ProcessFile- EMM-2013-02567
 
 
© EMBO 2 
 
PleasenotethatitisEMBO MolecularMedicinepolicytoallow asingleroundofrevisiononlyand
that, therefore,acceptance orrejection ofthe manuscriptwilldepend on the completenessofyour
responses included in the next,finalversion of the manuscript.
 
Asyouknow,EMBO MolecularMedicinehasa"scoopingprotection"policy,wherebysimilar
findings that are published by others during review or revision are not a criterion for rejection. 
However,Idoaskyoutogetintouchwithusafterthreemonthsifyouhavenotcompletedyour
revision,to update us on the status.Please also contactus as soon as possible ifsimilarwork is 
published elsewhere.
 
I look forward to seeing a revised form of your manuscriptas soon as possible.
 
***** Reviewer'scomments***** 
 
Referee#1(GeneralRemarks):
 
Thismanuscriptfrom Sahashiandcolleaguesreportsonan importantsetofexperiments,detailing 
the consequences for reducing full-length SMN protein levels in adult SMA mice. The authors have 
utilised robustantisenseoligonucleotideapproachesto manipulatesplicing oftheSMN2 genein 
vivo,and they havegoneto greatlengthsto demonstratetheaccuracy and repeatability ofthis
approach.The study isvery welldesigned and performed,and representsa huge body ofwork.The 
mainfindingsofthestudy,revealingthatdisruptionofSMNsplicinginadultmicecan be used to 
modeladult-onsetformsofSMA and showing thattheadultCNS can toleratelowerlevelsofSMN 
protein than in neonatalanimals,arewellsupported by theexperimentaldata.Thereare,however,a
few issues thatwould need to be addressed before Icould recommend publication:
 
Majorpoints
1)My main concern with thestudy isthelack ofinformation regarding theeffectoftheASOson 
control,healthy mice.On page 9,the authorsreportthat"neitherICV norIP injection ofASO-20-37 
affected normal mice with an intact murine Smn gene, ruling out off-target effects". These 
experimentsare very importantforthe interpretation ofthe resultsfrom experimentsin SMA mice 
and need furtherclarification.Whatdoseswere provided to the controlmiceandwhattime-points
wereexamined?How wasthehealthofthemiceevaluated?Moreover,giventhattheSMA mice
haveliverdefects(aspreviously reported by theseauthors)isitpossiblethattheSMA micehad a
lower tolerance to the ASO and therefore lowerdosescould elicittoxic effectsin vivo?To rule out
these possibilities, the authors might want to show that high doses of the ASO (extending beyond 
those used in the SMA model) have no effects on healthy wild-type mice. 
 
2)Theauthorsshow in Fig2C thatIP deliveryoftheirASO hadlimitedeffectsonsplicingin
muscle(andtoalesserextentheart).Giventhatbothmuscleandheartarethoughttobedirectly
affected in SMA,mightthese resultshave implicationsforthe severity ofthe resulting phenotype 
observed in theSMA mice?Forexample,thelack ofmusclepathology thattheauthorsobserve
(page 10) could potentially be explained by the lack of changes in full-length protein expression 
(e.g.muscle pathology mightbe expected to occur if the ASO successfully targeted muscle),rather
than indicating that muscle pathology is only a late event in the disease (as the authors propose). 
 
3)Given thegrowing body ofevidencefortheinvolvementofperipheraltissuesin SMA otherthan 
the liver (as previously shown by these authors),such as heart,lungs,pancreas,GI tract,bone etc 
(recently reviewed in PMID:23228902),did the authors observe any other systemic pathology in 
the ASO-treated SMA mice? Did they check for splicing effects in anyotherorgansortissuesin the
micetreatedwithASOviaIPdelivery?
 
Minorcomments:
 
1)On page6 (second lastsentence),theauthorsreferto datafrom PS7 and PS14 in Fig 1,butonly 
the former is shown. 
 EMBO MolecularMedicine  PeerReview ProcessFile- EMM-2013-02567
 
 
© EMBO 3 
2)Ifound thediscussion to beabittoo long (just a personal opinion, I acknowledge!). As a result, 
some ofthe main messages gotratherlostby the end.Itmay benefitfrom a bitofjudicious pruning.
 
3)Itisunclearwhatthegraphsareactually showing in Fig 2A and Fig 2B.Thefigurelegendsneed 
to be amended accordingly. 
 
4)Itwould behelpfulforN numbersand statisticalteststo beincluded in allthefigurelegends. 
 
 
Referee#2(GeneralRemarks):
 
ThismanuscriptdescribesthephenotypiceffectsofloweringSMN expressioninadult mice using 
antisense oligonucleotides(ASOs)thattargetSMN2 exon 7 splicing.The spatialrequirementfor
SMN isinvestigatedthroughbehavioralandhistopathologicalanalysisfollowingASO injection
eitherin the CNS orin the periphery.Although low SMN levelsineithercompartmentleadto
weightlossandlethality,themechanismsappearremarkablydistinct.SMN depletionintheCNS
affectsmotorfunction,while low SMN levelsin the periphery elicitliverand heartpathology but
haveno effectson the neuromuscularsystem.Asexpected,these phenotypesare corrected by 
injection of a therapeutic ASO that restores SMN expression by promoting exon 7 inclusion. 
 
Overall,thisstudyprovidesnovelandinterestinginsightsintotherequirementforSMN after
postnatalmousedevelopment.Thework isofhigh technicalquality and thepurposeissound.
However,theexperimentalevidencefallsshortofsupportingtheauthors'conclusionsatcritical
junctures.Two aspects in particular require significantrevision prior to publication. 
 
First,thedefectsresponsibleformotordysfunction,growthimpairmentandshortenedlifespanof
ICV injected mice are unclear.Despite an overtphenotype,there is surprisingly little evidence of 
motorneuronandmusclepathology.Additionalexperimentalwork isneeded to addressthebasisof
the observed phenotypes. Since morphological and functional disruption of afferent synapses on 
motorneuronsareamongtheearliestpathologicaleventsinducedbySMNdeficiencyinSMAmice 
(Ling etalPLoS One.2010:5(11):e15457;Mentis etal.Neuron.2011:69(3):453-67),dysfunction of
neuralcircuitsisapossiblemechanism. 
 
Second,theexperimentalmodeldescribedheredoesnotaccuratelyphenocopyadult-onsetSMA.
TypeIV SMA patients havemoderately reduced SMN expression throughoutliferatherthan a
severe SMN depletion in adulthood.Additionally,they presentdistinctive clinicalfeatures including 
very slow diseaseprogression and normallifespan,which arenotseen in theASO-induced model
characterized by a rapid disease course.The textshould be changed to avoid the claim thatthis
modelreproducestypeIVSMA.
 
Additionalspecificpoints:
- ThephenotypiceffectsofASO treatmentmaybecausedbyexcessivedepletionofSMN.
Additionaltimepointsshouldbeanalyzedtoprovideconvincingevidencethattheonsetofmotor
dysfunction precedesnon-specific exacerbation ofSMN2 mis-splicing atend-stage.
- TransgenicmicethatarehomozygousnullforthemouseSmnalleleandhave fourcopies of the 
SMN2geneshouldnotbereferredtoas"mild-SMA mice"becausetheydonotdisplaySMA-like 
phenotypes.
- GemsarehardlydetectableinFigure4B.Highermagnificationimagesneedtobeincluded.
 
 
Referee#3(CommentsonNovelty/Model System): 
 
TheauthorshavepreviouslyusedASOstoworsenSMN2splicingasawaytogenerateSMA 
diseaselikefeatures.Thenovelty ofthisstudy isthatthey now do itin adultmice.Thisisofinterest
to the SMA field as there are not currently models ofmild SMA and these may provide important
insights into therapeutics that might be targeted specifically to this population. 
 EMBO MolecularMedicine  PeerReview ProcessFile- EMM-2013-02567
 
 
© EMBO 4 
Referee#3(GeneralRemarks):
 
Technicallyexcellentworkashasbeenthenorm from thisgroup.Theauthorshavenow usedASOs
to worsen splicing of SMN2 in adult mice (previously they did it in young mice) and argue that the 
resulting mice are models of type IV SMA.
 
I have two concerns aboutthe manuscript:
1)Theauthorsclaim to havegenerated amodeloftypeIV SMA.First I do not support using the 
terminology used for human disease to mice, so I would stick to "adult onset" SMA for mice. 
Secondly,evenadultonsetSMA patientshaveSMN deficiencyfortheirentirelives(notjustduring
adulthood)and Ithink the authorsneed to makeclearthattheirmicearethusavery differentgenetic
situation.Finally,SMA type IV disease pathology is strikingly differentfrom severe forms ofSMA 
in that there is extensive collateral sprouting of motor neuron terminals and evidence of grouped 
atrophy ofmuscle (in factthese patientshave some ofthe largestmotorunitsencountered in clinical
EMGs).Thussomeofthelateronsetmaybeduetothesecompensations.Inthisstudy,theauthors
show no evidence ofthese pathologies characteristic ofthe human disease and thusIquestion 
somewhatthe relevance ofmodelthey have generated.
2)Theauthorsshowsphenotypes(limited survivaland weakness)withoutaclearpathological
explanation-nmlMN # and NMJstructureessentially.THisrepresents a wonderfulopportunity to 
understand theearliestfunctionalchangesin motorneurons.Theauthorshavetheexpertiseto do 
NMJrecordingsandIwouldrecommendthisaswellasaninvestigationintocentralsynapes.
 
 
 
AdditionalAuthorcorrespondence 13 May 2013
I'm writing in response to your emailof March 4th,to thank you for giving us the opportunity to 
submita revised manuscript,and to requestyouradvice before we do so.
 
I should mention thatthe firstauthor,Dr.Sahashi,leftmy lab and returned to Japan on March 1,
whichwasratherunfortunatetiming.Thishasmadeitdifficultforustohandletherevision
expeditiously,butallthe co-authors(atCold Spring Harbor,San Diego,LosAngeles(buton 
sabbaticalin Taiwan),New York City,Michigan,Stony Brook,and now Nagoya)havenow 
discussed thereviewers'commentsand manuscriptrevision. 
 
Weareverypleasedwiththegenerallypositivecommentsandconstructivesuggestionsbyallthree
referees.As indicated in the attached point-by-pointresponse,weagreewith theircomments,and 
are prepared to revise the textaccordingly.With respectto the additionalexperimentssuggested,
particularly NMJelectrophysiology and central-synapse histopathology,Referee 3 pointed outthat
wehave the necessary expertise.The reality isthatthisexpertise and the required specialized setup 
are only available in the Ko lab in LosAngeles;the mice used in ourexperimentsare notkeptthere,
however,so they would haveto betreated atCold Spring HarbororinSanDiego,transportedto
LosAngeles,andkeptoutofthevivarium there,becauseofthequarantinerequirements. 
 
Despitethelogisticaldifficultiesandsubstantialcostofsuchexperiments,weacknowledgethatin
principlethey aredoable. However, they will take a minimum of two months, if all goes without a 
glitch,and moreover,weexpecttheresultsto benegative;thereason isthattheBurghesgroup 
already showed,using a tet-responsive promoter,thatreduction in SMN levels in 1-month-old mice
"resulted in no morphologicalorelectrophysiologicalabnormalities atthe NMJ" (Le etal(2011)
Hum MolGenet20:3578-3591).Thus,itislikely thattheseresultswillatbestend up in the
supplementofan already extensive and data-heavy manuscript.
 
In lightof this,we wondered if you mightbe willing to decide editorially whether a manuscript
revised as described in our detailed response,butwithoutthe additionalexperiments,would be 
acceptable forpublication in EMBO MolecularMedicine.
 
Thankyouinadvanceforyourtimeandadvice,andIlookforwardtoyourreply. 
 EMBO MolecularMedicine  PeerReview ProcessFile- EMM-2013-02567
 
 
© EMBO 5 
 
 
Referee1:
 
Thismanuscriptfrom Sahashiandcolleaguesreportsonanimportantsetofexperiments,detailing
the consequences for reducing full-length SMN protein levels in adult SMA mice. The authors have 
utilised robustantisenseoligonucleotideapproachesto manipulatesplicing oftheSMN2 genein 
vivo,and they have gone to greatlengthsto demonstrate the accuracy and repeatability ofthis
approach.Thestudyis very welldesigned and performed,and represents a huge body ofwork.The 
mainfindingsofthestudy,revealingthatdisruptionofSMNsplicinginadultmicecanbeusedto
modeladult-onsetformsofSMA and showing thattheadultCNS can toleratelowerlevels of SMN 
protein than in neonatalanimals,arewellsupported bytheexperimentaldata.Thereare,however,
a few issuesthatwould need to beaddressed beforeIcould recommend publication: 
 
Wethanktherefereefortheverypositiveoverallassessmentofourmanuscript.
 
Majorpoints
1)Mymain concern with thestudyisthelackofinformation regarding theeffectoftheASOson 
control,healthy mice.On page 9,the authorsreportthat"neitherICV norIP injection ofASO-20-
37 affected normalmicewith an intact murine Smn gene, ruling out off-target effects". These 
experimentsare very importantforthe interpretation ofthe resultsfrom experimentsin SMA mice 
and need furtherclarification.Whatdoseswereprovided to thecontrolmiceand whattime-points
wereexamined?How wasthehealthofthemiceevaluated?Moreover,giventhattheSMAmice
haveliverdefects(aspreviouslyreported bytheseauthors)isitpossiblethattheSMA micehad a 
lower tolerance to the ASO and therefore lower doses could elicit toxic effects in vivo? To rule out 
these possibilities, the authors might want to show that high doses of the ASO (extending beyond 
those used in the SMA model) have no effects on healthy wild-type mice.
 
Weagreethatthisisanimportantpoint.Weinjectedupto100µgASO-20-37 forICV or200 
mg/kg/dforIPadministrationinnormaladultmice.Wemeasuredbodyweightfor3-4 monthspost-
surgery and found no growth impairment.In addition,we observed no premature death orovert
motordysfunction during atleast1 yearpost-surgery.We willmention this in the revised 
manuscript.
 
WepreviouslyreportedliverpathologyinsevereSMAmice,whereashereweusedamuchmilder
SMA modelwithnormallifespan,whoseliverisprobablyunaffectedormuchless affected. In 
addition,we observed mild butsignificantliverhistopathology in the SMA mice with IP injection of
a low dose of50 mg/kg/d ASO-20-37,whereaswesaw no pathologicalchangesin normalmicewith 
IP injection of a high dose of 200 mg/kg/d ASO-20-37.Thesefindingsruleoutthepossibility of
toxic effects of ASO chemistry in the liver of SMA mice.
 
Wealsopaidattentiontochemistry-related inflammation and thus avoided administration of 
excessive ASO doses,to be able to demonstrate that the disease was specifically elicited through 
SMN2splicing inhibition.
 
2)Theauthorsshow in Fig 2C thatIP deliveryoftheirASO had limited effectson splicing in muscle
(and to a lesser extentheart).Given thatboth muscle and heartare thoughttobedirectlyaffected in 
SMA,mighttheseresultshaveimplicationsfortheseverityoftheresulting phenotypeobserved in 
the SMA mice? For example, the lack of muscle pathology that the authors observe (page 10) could 
potentiallybeexplained bythelack ofchangesin full-length protein expression (e.g. muscle 
pathologymightbeexpected to occuriftheASO successfullytargeted muscle),ratherthan 
indicating that muscle pathology is only a late event in the disease (as the authors propose).
 
Weacknowledge that this is a plausible alternative explanation, and we will include it in a revised 
discussion.TheASO hasan effecton SMN2splicing in muscle,butitis certainly possible thatour
approach doesnotprecisely recapitulate in a quantitative manner the extentof defective splicing 
(and hence the precise SMN protein thresholds) presentin each tissue in SMA patients or classical
mousemodels.
 
3)Given thegrowing bodyofevidencefortheinvolvementofperipheraltissuesin SMA otherthan EMBO MolecularMedicine  PeerReview ProcessFile- EMM-2013-02567
 
 
© EMBO 6 
the liver (as previously shown by these authors),such as heart,lungs,pancreas,GI tract,bone etc 
(recently reviewed in PMID: 23228902),did the authors observe any other systemic pathology in 
the ASO-treated SMA mice? Did they check for splicing effects in any otherorgansortissuesin the
micetreatedwithASO viaIPdelivery?
 
ConsideringthebiodistributionofIP-injected ASO and our published work, we initially focused on 
analysisofperipheralorgans,such asliver,muscle,and heart.We are aware ofthe potential
relevance of other peripheraltissues,and we plan to extend the analysis to such tissues in the future,
butwefeelthatthisisbeyond thescopeofthepresentmanuscript,which isalready very extensive. 
 
Minorcomments:
1)On page6 (second lastsentence),the authors refer to data from PS7 and PS14 in Fig 1,butonly 
the former is shown.
 
Wewillcorrectthedescriptioninthefigure;weperformedadose-response study of ASO-20-37’s
effectsatPS7,and checked thatthe controlASO had no effecton splicing ateitherPS7 orPS14. 
 
2)Ifound thediscussion to bea bittoo long (justa personalopinion,Iacknowledge!).Asa result,
some ofthe main messages gotrather lostby the end.Itmay benefitfrom a bitofjudicious pruning.
 
Wewillstreamline the Discussion section. 
 
3)Itisunclearwhatthegraphsareactuallyshowing in Fig 2A and Fig 2B.Thefigurelegendsneed 
to be amended accordingly.
 
Bothbargraphsindicatethepercentageoffull-length transcript. We will make this clear in the
revised manuscript.
 
4)Itwould behelpfulforN numbersand statisticalteststo beincluded in allthefigurelegends. 
 
WeindicatedinMethodsthatweusedthreebiologicalreplicatesforRT-PCR analysesandthe
statisticaltests we used.We willalso provide similarinformation in the figure legends in the revised 
manuscript.
 
 
Referee#2:
 
ThismanuscriptdescribesthephenotypiceffectsofloweringSMN expressioninadultmiceusing
antisenseoligonucleotides(ASOs)thattargetSMN2 exon 7 splicing.Thespatialrequirementfor
SMN isinvestigated through behaviouraland histopathologicalanalysisfollowing ASO injection 
eitherin the CNS orin the periphery.Although low SMN levelsin eithercompartmentlead to 
weightlossandlethality,themechanisms appear remarkably distinct. SMN depletion in the CNS 
affectsmotorfunction,whilelow SMN levelsin theperipheryelicitliverand heartpathologybut
haveno effectson theneuromuscularsystem.Asexpected,thesephenotypesarecorrected by
injection ofa therapeuticASO thatrestoresSMN expression bypromoting exon 7 inclusion. 
 
Overall,thisstudyprovidesnovelandinterestinginsightsintotherequirementforSMNafter
postnatalmousedevelopment.Theworkisofhigh technicalqualityand thepurposeissound.
However,theexperimentalevidencefallsshortofsupportingtheauthors'conclusionsatcritical
junctures. Two aspects in particular require significant revision prior to publication.
 
Wethanktherefereeforthepositiveoverallcomments, and we address the two major aspects 
below.
 
First,thedefectsresponsibleformotordysfunction,growthimpairmentandshortenedlifespanof
ICV injected mice are unclear.Despite an overtphenotype,there is surprisingly little evidence of
motorneuron and muscle pathology.Additionalexperimentalwork is needed to address the basis of
the observed phenotypes. Since morphological and functional disruption of afferent synapses on 
motorneuronsareamongtheearliestpathologicaleventsinducedbySMNdeficiencyin SMA mice
(Ling etalPLoS One.2010:5(11):e15457; Mentis etal.Neuron.2011:69(3):453-67),dysfunction ofEMBO MolecularMedicine  PeerReview ProcessFile- EMM-2013-02567
 
 
© EMBO 7 
neuralcircuitsisa possiblemechanism. 
 
Althoughtherewasnoevidenceofmotor-neuron lossin PS30 lumbarspinalcord afterICV 
injection of100 µg ASO-20-37,wedid observeshrinkageofmotorneurons(Fig.4B),indicativeof
neuronaldegeneration.However,to furtheraddresstheunderlying mechanism ofmotor
dysfunction,weagreethatitmay proveinformativeto analyse centralsynapse histology,to look for
evidence ofabnormalneuralcircuits.Butgiven the time,costand expertise required forsuch 
experiments,we would preferto leave such experimentsforfuture follow-up work.
 
Second,theexperimentalmodeldescribed heredoesnot accurately phenocopy adult-onsetSMA.
TypeIV SMA patientshavemoderatelyreducedSMN expressionthroughoutliferatherthana
severe SMN depletion in adulthood.Additionally,they presentdistinctive clinicalfeatures including 
very slow disease progression and normallifespan,which are notseen in the ASO-induced model 
characterized by a rapid disease course.The textshould be changed to avoid the claim thatthis
modelreproducestypeIVSMA.
 
Weagreethatweshouldbemorecarefulindescribingtheextentto which ourapproach 
phenocopiestypeIV SMA.Themiceweused havebasalSMN levelsthatarelowerthan thosein 
normalmice,and wedecreaseSMN furtherby injecting theASO in adultmice;theextentofthis
decreaseisdose-dependent.Exceptfor the tailand ear necrosis,our mice display an asymptomatic 
phase,with moderately reduced SMN levels,beforediseaseonsetattheadultstage.Compared with 
type IV SMA, the disease progression after onset is more rapid and without chronic compensation,
butsomecharacteristicphenotypesareclearly manifested.In any case,wewillprovideamore
balanced discussion in comparing and contrasting thephenocopy modelfrom actualtypeIV SMA. 
 
Additionalspecificpoints: 
ThephenotypiceffectsofASO treatmentmaybecaused byexcessivedepletion ofSMN.Additional
time points should be analysed to provide convincing evidence that the onset of motor dysfunction 
precedesnon-specific exacerbation ofSMN2 mis-splicing atend-stage.
 
MicetreatedwithICVinjection of 100 µg of ASO-20-37 exhibited no declinein rotarod tasks
performed atPS20,although wedid notdeterminewhen exacerbation ofSMN mis-splicing exactly 
begins.Despitemarked inhibition ofSMN2splicing as early as PS7,these ICV-injected mice 
displayed gait disturbance in addition to locomotor decline only at the late disease stages. In 
contrast,no overtgaitdisturbance wasobserved in IP-injected mice, even during end-stage disease,
suggesting thatmotordysfunction is notmerely secondary to end-stage disease conditions.We will
discussthismoreexplicitly in therevised manuscript. 
 
TransgenicmicethatarehomozygousnullforthemouseSmnalleleandhavefourcopiesofthe
SMN2 geneshould notbereferred to as"mild-SMA mice"becausetheydo notdisplaySMA-like 
phenotypes.
 
Weagree;wewillusemorepreciseterminologyintherevisedmanuscript.
 
GemsarehardlydetectableinFigure4B.Highermagnificationimagesneedtobeincluded. 
 
Wewillincludehigher-magnificationimagesintherevised Fig 4B.
 
 
Referee#3:
 
TheauthorshavepreviouslyusedASOstoworsenSMN2splicingasawaytogenerateSMA disease
like features. The novelty of this study is that they now do it in adult mice. This is of interest to the 
SMA field astherearenotcurrentlymodelsofmild SMA and thesemayprovideimportantinsights
into therapeutics that might be targeted specifically to this population.
 
Technicallyexcellentworkashasbeenthenorm from thisgroup.Theauthorshavenow usedASOs
to worsen splicing of SMN2 in adult mice (previously they did it in young mice) and argue that the 
resulting mice are models oftype IV SMA.
 EMBO MolecularMedicine  PeerReview ProcessFile- EMM-2013-02567
 
 
© EMBO 8 
Wethanktherefereefortheoverallpositiveassessment.
 
I have two concerns aboutthe manuscript:
 
1)Theauthorsclaim to havegenerated a modeloftypeIV SMA.FirstIdo notsupportusing the
terminology used for human disease to mice, so I would stick to "adult onset" SMA for mice. 
Secondly,even adultonsetSMA patientshaveSMN deficiencyfortheirentirelives(notjust during 
adulthood)and Ithinktheauthorsneed to makeclearthattheirmicearethusa verydifferent
geneticsituation.Finally,SMA typeIV diseasepathologyisstrikinglydifferentfrom severeformsof
SMA in thatthereisextensivecollateralsprouting ofmotorneuron terminalsand evidenceof
grouped atrophyofmuscle(in factthesepatientshavesomeofthelargestmotorunitsencountered 
in clinical EMGs). Thus some of the later onset may be due to these compensations. In this study, the 
authorsshow no evidenceofthesepathologiescharacteristicofthehuman diseaseand thusI
question somewhattherelevanceofmodeltheyhavegenerated.
 
Weappreciatethesecomments,whicharerelatedtothoseofReviewer#2.WeagreethatSMN
levels are not constantly low in our phenocopy model, which is distinct from the situation in type IV 
SMA patients,andalsoagreethatweshouldrefertoourmiceasanadult-onsetSMA model.Note,
however,thatSMN levelsarebelow normalbeforeASO treatment,dueto thegenotype,and then 
they are further reduced by ASO treatment, in a dose-dependentmanner.
 
Therelativelyrapiddiseasecoursemaypreventchroniccompensatorychangesinourphenocopy
model,whichthusmaynotaccountforthedelayed-onsetmotorphenotype.However,compared
withourpreviousfindingthatP1ICV injectioncausesprogressiveparalysis,beginningafter~2
weeks,thepresentstudysuggeststhatthelate-onsetmotorphenotypereflectsimportantdifferences
between developmentand post-development.
 
Wewilldiscusstheabovesimilaritiesanddifferencesintherevisedmanuscript.
 
2)Theauthorsshow phenotypes(limited survivaland weakness)withouta clearpathological
explanation-normalMN # and NMJstructureessentially.Thisrepresentsa wonderfulopportunity to 
understand theearliestfunctionalchangesin motorneurons.Theauthorshavetheexpertiseto do 
NMJrecordingsandIwouldrecommendthisaswellasaninvestigationintocentralsynapse. 
 
Althoughwedidobservemorphologicalchanges in motorneurons and NMJs in ICV-injected mice, 
weagreethatperformingelectrophysiologicalNMJanalysistofurtherclarifythemechanism of
motordysfunctionmayproveinformative.However,theexpertisetodosuchworkisavailablein
the Ko lab, butnotin theKrainerlab oratIsis;treating and then moving miceto adistantlocation 
foranalysis is a logisticalchallenge.We would preferto do such experiments in future follow-up 
work.
 
 
 
AdditionalEditorialCorrespondence 15 May 2013
Thankyoufor your letter.I have now discussed itwith my colleagues and with the Reviewer.
 
ThemainconcernofthisReviewerwasthelackofanexplanationforwhythelateadultonsetSMA 
miceshowweaknessandreducedsurvival.Theassumptionthatthisphenotyperelates primarily to 
abnormalitiesofthe neuromuscularsystem and thusisrelevantto human SMA wasnotthoroughly 
demonstrated,asnotmuch evidenceofahistologicalabnormality ofthemotorunitwasprovided. 
 
Thisisthereasonwhys/heaskedformore functionalstudies.For instance,a possibility is that
weaknessandreducedsurvivalisduetosomeotherorgansystem abnormalitysuchascardiac
disease,which hasbeen observed in otherSMA mousemodels.Ifsuch case,theusefulnessofthese
miceinmodelinglate-onsetSMA,would becalled into question.Indeed,both Reviewer1 
(especially) and 2 did raise similar issues.
 
Soattheendofthestory,itisnotamatterofperformingornotspecificexperiments,butof
providing persuasiveevidencesupporting therelevanceofthemodelforlate-onsetSMA.ItisthusEMBO MolecularMedicine  PeerReview ProcessFile- EMM-2013-02567
 
 
© EMBO 9 
important that you address these concerns directly and convincingly. 
 
I hope this is usefulfor your continued effort.If you should requiremoretime,justletusknow.
 
 
 
1st Revisionreceived 06July 2013 
Referee#1:
 
Thismanuscriptfrom Sahashiandcolleaguesreportsonanimportantsetofexperiments,detailing
the consequences for reducing full-length SMN protein levelsin adultSMA mice.Theauthorshave
utilised robustantisenseoligonucleotideapproachesto manipulatesplicing oftheSMN2 genein 
vivo,and they have gone to greatlengthsto demonstrate the accuracy and repeatability ofthis
approach.Thestudy is very welldesigned and performed,and represents a huge body ofwork.The 
mainfindingsofthestudy,revealingthatdisruptionofSMNsplicinginadultmicecanbeusedto
modeladult-onsetformsofSMA and showing thattheadultCNS can tolerate lowerlevelsofSMN 
protein than in neonatalanimals,arewellsupported bytheexperimentaldata.Thereare,however,
a few issuesthatwould need to beaddressed beforeIcould recommend publication: 
 
Wethanktherefereefortheverypositiveoverallassessmentofourmanuscript. 
 
Majorpoints
1)Mymain concern with thestudyisthelackofinformation regarding theeffectoftheASOson 
control,healthy mice.On page 9,the authorsreportthat"neitherICV norIP injection ofASO-20-
37 affected normal mice with an intact murine Smn gene, ruling out off-target effects". These 
experimentsare very importantforthe interpretation ofthe resultsfrom experimentsin SMA mice 
and need furtherclarification.Whatdoseswereprovided to thecontrolmiceand whattime-points
wereexamined?How wasthehealthofthemiceevaluated?Moreover,giventhattheSMAmice
haveliverdefects(aspreviouslyreported bytheseauthors)isitpossiblethattheSMA micehad a 
lower tolerance to the ASO and therefore lower dosescould elicittoxiceffectsin vivo? To ruleout
these possibilities, the authors might want to show that high doses of the ASO (extending beyond 
those used in the SMA model) have no effects on healthy wild-type mice.
 
Weagreethatthisisanimportant point. We injected up to 100 µg ASO-20-37 forICV or200 
mg/kg/dforIPadministrationinnormaladultmice.Wemeasuredbodyweightfor3-4 monthspost-
surgery and found no growth impairment.In addition,we observed no premature death orovert
motordysfunction during atleast1 yearpost-surgery.We mention this in the revised manuscript
(Page 9,line 9).
 
WepreviouslyreportedliverpathologyinsevereSMAmice,whereashereweusedamuchmilder
SMA modelwithnormallifespan,whoseliverisprobably unaffected ormuch lessaffected.In 
addition,we observed mild butsignificantliverhistopathology even in the SMA mice thatreceived 
low-doseIP injection of50 mg/kg/d ASO-20-37,whereaswesaw no pathologicalchangesin 
normalmicethatreceived high-doseIP injection of200 mg/kg/d ASO-20-37.Thesefindingsrule
outthepossibility oftoxiceffectsofASO chemistry in theliverofSMA mice.Wemention thisin 
the revised manuscript (Page 13, line 12).
 
Wealsoavoidedchemistry-related inflammation dueto administration ofexcessiveASO doses,to 
beableto demonstratethatthediseasewasspecifically elicited through SMN2splicing inhibition.
 
2)Theauthorsshow in Fig 2C thatIP deliveryoftheirASO had limited effectson splicing in muscle
(and to a lesser extent heart). Given that both muscle and heart are thought to be directly affected in 
SMA,mighttheseresultshaveimplicationsfortheseverityoftheresulting phenotypeobserved in 
the SMA mice? For example, the lack of muscle pathology thattheauthorsobserve(page10)could 
potentiallybeexplained bythelackofchangesin full-length protein expression (e.g. muscle 
pathologymightbeexpected to occuriftheASO successfullytargeted muscle),ratherthan 
indicating that muscle pathologyisonlya lateeventin thedisease(astheauthorspropose). 
 
Weacknowledgethatthisisaplausiblealternativeexplanation,andweincludeditintherevisedEMBO MolecularMedicine  PeerReview ProcessFile- EMM-2013-02567
 
 
© EMBO 10
manuscript(Page10,line22;Page16,line21).TheASOhasaneffectonSMN2splicing in muscle
and heart,butitiscertainly possible thatourapproach doesnotprecisely recapitulate in a 
quantitativemannertheextentofdefectivesplicing (and hencethepreciseSMN protein thresholds)
presentin each tissuein SMA patientsorclassicalmousemodels.
 
3)Given thegrowing bodyofevidencefortheinvolvementofperipheraltissuesin SMA otherthan 
the liver (as previously shown by these authors), such as heart, lungs, pancreas, GI tract, bone etc 
(recently reviewed in PMID: 23228902),did theauthorsobserveanyothersystemicpathologyin 
the ASO-treated SMA mice? Did they check for splicing effects in any other organs or tissues in the 
micetreatedwithASO viaIPdelivery?
 
ConsideringthebiodistributionofIP-injected ASO and our published studies,weinitially focused 
on analysisofperipheralorgans,such asliver,muscle,and heart.Weareawareofthepotential
relevance of other peripheraltissues,and we plan to extend the analysis to such tissues in the future,
butwefeelthatthis is beyond the scope of the present manuscript, which is already very extensive.
 
Minorcomments:
1)On page6 (second lastsentence),theauthorsreferto data from PS7 and PS14 in Fig 1,butonly
the former is shown.
 
Wecorrectedthedescriptioninthe revised manuscript(Page 6,line 25);we performed a dose-
response study of ASO-20-37’seffectsatPS7,and checked thatthecontrolASO had no effecton 
splicing ateitherPS7 orPS14.
 
2)Ifound thediscussion to bea bittoo long (justa personalopinion,Iacknowledge!).Asa result,
some ofthe main messages gotrather lostby the end.Itmay benefitfrom a bitofjudicious pruning.
 
WestreamlinedtheDiscussionsection.
 
3)Itisunclearwhatthegraphsareactuallyshowing in Fig 2A and Fig 2B. The figure legends need 
to be amended accordingly.
 
Bothbargraphsindicatethepercentageoffull-length transcript. We made this clear in the figure 
legends in the revised manuscript.
 
4)Itwould behelpfulforN numbersand statisticalteststo beincluded in allthefigurelegends.
 
WeindicatedinMethodsthatweusedthreebiologicalreplicatesforRT-PCR analysesandthe
statisticaltests we used.We now provide similarinformation in the figure legends in the revised 
manuscript.
 
 
Referee#2:
 
Thismanuscriptdescribesthephenotypiceffectsoflowering SMN expression in adultmiceusing 
antisenseoligonucleotides(ASOs)thattargetSMN2 exon 7 splicing.Thespatialrequirementfor
SMN isinvestigated through behavioraland histopathologicalanalysisfollowing ASO injection 
eitherin the CNS orin the periphery.Although low SMN levelsin eithercompartmentlead to 
weightlossandlethality,themechanismsappearremarkablydistinct.SMN depletionintheCNS
affectsmotorfunction,whilelow SMN levelsin the periphery elicitliverand heartpathology but
haveno effectson theneuromuscularsystem.Asexpected,thesephenotypesarecorrected by
injection of a therapeutic ASO that restores SMN expression by promoting exon 7 inclusion.
 
Overall,this study provides noveland interesting insights into the requirementfor SMN after 
postnatalmousedevelopment.Theworkisofhigh technicalqualityand thepurposeissound.
However,theexperimentalevidencefallsshortofsupportingtheauthors'conclusions atcritical
junctures. Two aspects in particular require significant revision prior to publication.
 
Wethanktherefereeforthepositiveoverallcomments,andweaddressthetwomajoraspects
below.EMBO MolecularMedicine  PeerReview ProcessFile- EMM-2013-02567
 
 
© EMBO 11
 
First,thedefectsresponsibleformotordysfunction, growth impairment and shortened lifespan of 
ICV injected mice are unclear.Despite an overtphenotype,there is surprisingly little evidence of
motorneuronandmusclepathology.Additionalexperimentalworkisneededtoaddressthebasisof
the observed phenotypes.Since morphologicaland functionaldisruption ofafferentsynapses on 
motorneuronsareamongtheearliestpathologicaleventsinducedbySMNdeficiencyinSMAmice
(Ling etalPLoS One.2010:5(11):e15457; Mentis etal.Neuron.2011:69(3):453-67),dysfunction of
neuralcircuitsisa possiblemechanism. 
 
Weactuallydidobserveclearmotor-neuron,NMJ,and musclephenotypesin ICV-injected mice, 
and we now state thismore clearly and explicitly in the revised manuscript(Pages9-12,17).In 
particular:(1)thenumberofgemsin spinalmotorneuronswasmarkedly decreased by 75-85% after
ICV injection of 100 µg or 25 µg ASO,which is expected to cause neuronaldysfunction;(2) a 
significant45% loss,as wellas shrinkage ofmotorneurons (Fig.4B),indicativeofneuronal
degeneration,wereobserved in miceICV-injected with 25 µg ASO—a dose compatible with 
sufficiently long survivalto develop motor-neuron degeneration;(3)abnormalNMJphenotypes,
such as varicosities in the nerve terminals and endplatefragmentation,wereseen in miceICV-
injected with 25 µg ASO, and these defects were even more prominent in mice treated with 
combined ICV and IP ASO injections.These typesofstructuralchangesin NMJsare characteristic 
ofaged,damaged,ordiseased muscles, in which NMJs undergo extensive remodeling (Li et al. 
2011;Liand Thompson 2011).Thefactthatweobservethesechangesin responseto post-
developmentalSMN deficiency suggests,forthefirsttime,thatSMN function isrequired for
maintaining the NMJ structure in adulthood.
 
However,tofurtheraddresstheoriginofmotordeficits,weagreethatitshouldbeinformativeto
analyze the centralsynapsesbetween proprioceptive afferentsand motorneurons,early defectsin 
whichpotentiallyaffectmotor-neuron excitability and motorcircuitry in SMA (Ling etal.2010;
Mentisetal.2011).WehavenowexaminedthesesynapsesbyimmunostaininginmiceICV-
injected with 100 µg ASO—forwhich we did notobserve morphologicaldefects in motorneurons
orNMJsduring theirshortlifespan—and we indeed found a significant25% lossofsynaptic 
boutons.
 
Takentogether,theseresultsindicatethatASO-20-37 elicitsSMA-like motor-unitpathologies,as
wellasmotordysfunction,inourphenocopymodel.We added the new data aboutthe synaptic 
defect(Fig 4F),and thetextin therevised Resultsand Discussion waschanged to highlightthis
pathologicalphenotype(Page11,beginning on line23;Page17,beginning on line11). 
 
Despitetheabove-mentionedstructuralchangesin NMJs,ourresultsshow thatNMJsremained 
fully innervated in mice treated with ICV injection orcombined ICV and IP injections of ASO-20-
37,orin miceadditionally treated with therapeuticASO.Although wedid notfurtherinvestigate
functionalaspectsofNMJs,Leetal.(2011)provided insightsinto theneuromuscularfunction of
micewithSMNdeficiencyinadulthood.TheygeneratedatransgenicSMAmouselinethatover-
expressesfull-length SMN upon induction. Early postnatal inductionprolonged thesurvivalofthese
SMA mice.However,whentheinductionwasstoppedafter1month,mostmicebecameweakand
died onemonth later,withoutshowing any abnormalNMJelectrophysiology.Thisstudy suggests
that SMN depletion in adulthood does notaffectNMJsin such ashortterm.Based on theirfinding,
it is unlikely that our mice ICV-injected with 100 µg ASO, which die within one month, will show a 
disruption in neuromuscularfunctions. 
 
Webelievethatmotor-neuron pathology primarily causesweakness,includingmuscleweakness,in
ICV-injected mice. Respiratory distress due to denervation of bulbar or respiratory muscles—
common in severe SMA—should also be taken into accountin these mice,because SMN2splicing is 
especially inhibited in the CNS.Theresultingdysphagiaand/orrespiratorydistressareexpectedto
resultin reduced food intake,and,in turn,to cause nutritionaldeficiency,exacerbating SMN2mis-
splicing and SMA severity.This could partly explain the observed growth impairment,aswellas
shortened lifespan.
 
Second,theexperimentalmodeldescribed heredoesnotaccuratelyphenocopyadult-onsetSMA.
TypeIV SMA patientshavemoderatelyreducedSMN expressionthroughoutliferatherthana
severe SMN depletion in adulthood.Additionally, they present distinctive clinical features including EMBO MolecularMedicine  PeerReview ProcessFile- EMM-2013-02567
 
 
© EMBO 12
very slow disease progression and normallifespan,which are notseen in the ASO-induced model 
characterized by a rapid disease course.The textshould be changed to avoid the claim thatthis
modelreproducestypeIV SMA.
 
Weagreethatweshouldbemorecarefulindescribingtheextenttowhichourapproach
phenocopiestypeIV SMA.Exceptforthetailand earnecrosis,thetransgenicmiceweused shares
withtypeIV SMA anasymptomaticphase,with moderately reduced SMN levels, before disease 
onsetattheadultstage.Although ourmicehavebasalSMN levelsthatarelowerthan thosein 
normalmice,wedecreaseSMN further,in atissue-specific manner,by injecting ASO-20-37 in 
adultmice;the extentofthisdecrease isdose-dependent.Thissituation isdistinctfrom thatin type
IV SMA,and disease progression after onsetis more rapid and withoutchronic compensation.
However,somecharacteristicphenotypes,SMN’stemporalandspatialrolesinSMA pathogenesis,
and a broad therapeutic time window foradult-onsetSMA areclearly revealed.Weprovided amore
balanced discussion in comparing and contrasting thephenocopy modelwith actualtypeIV SMA 
(Page 20,line 22).
 
Additionalspecificpoints: 
ThephenotypiceffectsofASO treatmentmaybecausedbyexcessivedepletionofSMN.Additional
time points should be analyzed to provide convincing evidence that the onset of motor dysfunction 
precedesnon-specific exacerbation ofSMN2 mis-splicing atend-stage.
 
MicetreatedwithICVinjectionof100µgofASO-20-37 exhibited no declinein rotarod tasks
performed atPS20,although wedid notdeterminewhen exacerbation ofSMN2mis-splicing exactly 
begins.Despitemarked inhibition ofSMN2splicing as early asPS7,theseICV-injected mice 
displayed gaitdisturbancein addition to locomotordeclineonly atthelatediseasestages,
accompanied by SMA-like pathologies in motor neurons, NMJs, and central synapses. In contrast, 
no overtgaitdisturbancewasobserved in IP-injected mice, even during end-stage disease,
suggesting thatmotordysfunction is notmerely secondary to end-stage disease conditions.We 
discussed thisexplicitly in therevised manuscript(Page16,line14). 
 
TransgenicmicethatarehomozygousnullforthemouseSmn alleleand havefourcopiesofthe
SMN2 geneshould notbereferred to as"mild-SMA mice"becausetheydo notdisplaySMA-like 
phenotypes.
 
Weagree;weusedmoreappropriateterminologyintherevisedmanuscript.
 
Gemsarehardly detectable in Figure 4B.Highermagnification imagesneed to be included. 
 
Weincludedhigher-magnificationimagesintherevisedFig4A.
 
 
Referee#3:
 
TheauthorshavepreviouslyusedASOstoworsenSMN2splicingasawaytogenerateSMA disease
like features. The novelty of this study is that they now do it in adult mice. This is of interest to the 
SMA field astherearenotcurrentlymodelsofmild SMA and thesemayprovideimportantinsights
into therapeutics that might be targeted specifically to this population.
 
Technicallyexcellentworkashasbeenthenorm from thisgroup.Theauthorshavenow usedASOs
to worsen splicing of SMN2 in adult mice (previously they did itin young mice)and argue thatthe 
resulting mice are models oftype IV SMA.
 
Wethanktherefereefortheoverallpositiveassessment.
 
I have two concerns aboutthe manuscript:
 
1)Theauthorsclaim to havegenerated a modeloftypeIV SMA.FirstI do notsupportusing the 
terminology used for human disease to mice, so I would stick to "adult onset" SMA for mice. 
Secondly,even adultonsetSMA patientshaveSMN deficiencyfortheirentirelives(notjustduring 
adulthood)and Ithinkthe authors need to make clear that their mice are thus a very different EMBO MolecularMedicine  PeerReview ProcessFile- EMM-2013-02567
 
 
© EMBO 13
geneticsituation.Finally,SMA typeIV diseasepathologyisstrikinglydifferentfrom severeformsof
SMA in thatthereisextensivecollateralsprouting ofmotorneuron terminalsand evidenceof
grouped atrophyofmuscle(in factthesepatientshavesomeofthelargestmotorunitsencountered 
in clinical EMGs). Thus some of the later onset may be due to these compensations. In this study, the 
authorsshow no evidenceofthesepathologiescharacteristicofthehuman diseaseand thusI
question somewhattherelevanceofmodeltheyhavegenerated.
 
Weappreciatethesecomments,whicharerelatedtothoseofReviewer#2.WeagreethatSMN
levels are not constantly low in our phenocopy model,which isdistinctfrom the situation in type IV 
SMA patients,andalsoagreethatweshouldrefertoourmiceasanadult-onsetSMA model.Note,
however,thatSMN levelsarebelow normalbeforeASO treatmentin an asymptomaticphase,dueto 
the genotype,and then they are furtherreduced by ASO treatment,in a dose-dependentmanner.
  
Therelativelyrapiddiseasecoursemaypreventchroniccompensatorychangesinourphenocopy
model,whichthusmaynotaccountforthedelayed-onsetmotorphenotype.However,compared 
withourpreviousfindingthatP1ICV injectioncausesprogressiveparalysis,beginningafter~2
weeks,thepresentstudysuggeststhat,thoughaccompaniedbymotor-unitpathologies,thelate-
onsetmotorphenotypeisdueto thematuremotorunitstolerating SMN deficiency,and thusthe
phenotypereflectsimportantdifferencesbetween developmentand post-development.
 
Wediscussedtheabovesimilaritiesanddifferencesintherevisedmanuscript(Page16,beginning
on line12;Page17,beginning on line14).
 
2)Theauthorsshow phenotypes(limited survivaland weakness)withouta clearpathological
explanation-normalMN # and NMJstructureessentially.Thisrepresentsa wonderfulopportunityto 
understand theearliestfunctionalchangesin motor neurons.The authors have the expertise to do 
NMJrecordingsandIwouldrecommendthisaswellasaninvestigationintocentralsynapse. 
 
Wedidobserveamarkedlossofnucleargemsinmotorneurons,aswellasmorphologicalchanges
in motor neurons and NMJsin ICV-injected mice. However, in response to this comment and a 
similarone by Reviewer#2,we wentahead and analyzed centralsynapses.In the revised 
manuscript,weshowthenewdatademonstratingasignificantlossofsynapticboutons,further
documenting theSMA-like motor phenotypes (Page 11, starting on line 23; Page 17, starting on line 
11),asdiscussed abovein ourresponseto Reviewer#2’scomment. 
 
WeagreethatperformingelectrophysiologicalNMJanalysistofurtherclarifythemechanismof
motordysfunctionmayproveinformative.However,theexpertisetodosuchworkisavailablein
the Ko lab, but not in the Krainer lab or at Isis; treating and then moving these weak mice to a 
distantlocation foranalysisisalogisticalchallenge.We wouldprefertodosuchexperimentsin
future follow-up work.In addition,asdiscussed in ourresponseto Reviewer#2’scomment,defects
in neuromuscular transmission are unlikely in ICV-injected mice.
 
 
 
2nd EditorialDecision 23 July 2013
Thankyouforthe submission of your revised manuscript to EMBO Molecular Medicine. We have 
now heard back from thethreeReviewerswhom weasked to evaluateyourmanuscript. 
 
YouwillseethatwhiletheReviewersaresupportiveofyouwork,afew issuesremaintobeacted 
upon (mostly relativeto thenew data)beforewecan acceptyourmanuscriptforpublication. 
 
PleasefullyaddresstheReviewer2and3'sremainingconcernsasquicklyaspossibleandinany
case within two weeks.Provided these issuesare fully addressed,the finaldecision willbe made at
the Editorial level. 
 
I look forward to receiving your re-revised manuscriptas soon as possible 
 EMBO MolecularMedicine  PeerReview ProcessFile- EMM-2013-02567
 
 
© EMBO 14
 
***** Reviewer'scomments***** 
 
Referee#1(GeneralRemarks):
 
Theauthorshaveaddressedallmyconcernsandrevisedthemanuscriptaccordingly. 
 
 
Referee#2(GeneralRemarks):
 
Theauthorshavesatisfactorilyaddressedmostofmycommentsintheirrevision.Inparticular,the
new dataon theeffectsofSMN deficiency on proprioceptivesynapseson motorneurons
significantly strengthens this study.Deafferentation ofmotorneurons appears as the only 
morphologicalabnormalityinthesensory-motorcircuitofmiceinjectedwiththehighestdoseof
ASO (100g).Although functionalanalysisby electrophysiology isnotperformed,thisfinding 
strongly implicates deficits in the centralsynapses ofmotorneurons as determinants ofthe 
phenotypesinduced by SMN deficiency in theadultCNS.
 
I would recommend publication afterthe following issues are addressed. 
 
1)Thereappearsto beChAT colocalization with VGluT1 synapses(Figure4F),questioning the
specificity ofthe staining.Images ofeach individualchannelmustbe shown to demonstrate thatthis 
is not the case. 
 
2)C boutonson motorneuronsseem much lessnumerousin ASO-treated than in control animals. 
QuantificationofthenumberofCboutonsshouldbeincludedinFigure4F.Iftheyareindeed
reduced,itwould pointto a more generalrequirementof SMN for the maintenance ofcentral
synapses on adultmotorneurons than justproprioceptive ones.
 
3)Varicositiesin thenerveterminalsand fragmentation ofmotorendplatesaretaken asevidenceof
motorneuronpathologyinmiceinjectedwith25gASO(Figure4D).Since these defects appear 
modestifnotnegligible,themanuscriptshouldclearlyindicatethattheyareatleaststatistically
significant.
 
4)Theuseof"type-I-like" and "type-II-like" when referring to SMA mice should be avoided (pages 
3,4 and 6).
 
 
 
Referee#3(GeneralRemarks):
 
Theauthorshaveaddressedmyconcerns.Twominorrecomendationsregardingwording: 
1)In theabstract,theword "phenocopies"in thesentence"..ICV ASO injection in adultSMN2 
transgenic mice phenocopies adult onset SMA.." is a little strong. The muscle pathology is clearly 
distinctin thesetwo situations.How about"resembles"instead? 
2)Firstsentenceofintroduction...itisstilldebated to somedegreeehow "progressive"theweakness
and atrophy isin the SMA patientsafterthe early period ofthe disease.Suggestremoving thisword.
 
 
 
2nd Revisionreceived 06August2013
Referee#1:
Theauthorshaveaddressedallmyconcernsandrevisedthemanuscriptaccordingly.
Nofurtherchangeswererequestedbythisreferee.
 
 EMBO MolecularMedicine  PeerReview ProcessFile- EMM-2013-02567
 
 
© EMBO 15
Referee#2:
Theauthorshavesatisfactorilyaddressedmostofmycommentsintheirrevision.Inparticular,the
new data on theeffectsofSMN deficiencyon proprioceptivesynapseson motorneurons
significantly strengthens this study.Deafferentation ofmotorneuronsappearsastheonly
morphologicalabnormalityinthesensory-motorcircuitofmiceinjectedwiththehighestdoseof
ASO (100µg).Althoughfunctionalanalysisbyelectrophysiologyisnotperformed,thisfinding
strongly implicates deficitsin the centralsynapsesofmotorneuronsasdeterminantsofthe 
phenotypesinduced bySMN deficiencyin theadultCNS.
I would recommend publication after the following issues are addressed.
1)Thereappearsto beChAT colocalization with VGluT1 synapses(Figure4F),questioning the
specificity ofthe staining.Images ofeach individualchannelmustbe shown to demonstrate thatthis 
is not the case.
TheapparentoverlapbetweenChAT andVGLUT1signalswasduetogreen-to-red channelbleed-
through, butdid notaffectthequantification oftheVGLUT1 green signal.Wesolved thistechnical
problem by using differentsecondary antibodies.Wealso included separateChAT and VGLUT1 
images, in addition to the merged ones, in the revised Fig 4F.
2)C boutonson motorneuronsseem much lessnumerousin ASO-treated than in control animals. 
QuantificationofthenumberofCboutonsshouldbeincludedinFigure4F.Iftheyareindeed
reduced,itwould pointto a more generalrequirementofSMN for the maintenanceofcentral
synapses on adultmotor neurons than justproprioceptive ones.
Weagreethatthesedataprovidefurtherevidenceofcentral-synapse pathology.We counted the 
numberofC-boutonspermotorneuron,and found asignificant35% reduction in themice treated 
with100µgexon-skipping ASO.We included the quantitation in the revised manuscript(Page 19,
line 9; Page 17, line 13).
3)Varicositiesin thenerveterminalsand fragmentation ofmotorendplatesaretaken asevidenceof
motorneuronpathologyin mice injected with 25 µg ASO (Figure 4D). Since these defects appear 
modestifnotnegligible,themanuscriptshouldclearlyindicatethattheyareatleaststatistically
significant.
Weobservedmorefragmentedendplates,andvaricositiesinthenerveterminals in mice treated with 
25 µg ASO ICV,butnotwith 100 µg ASO;dueto thesmallsamplesize,thedatadid notreach 
statisticalsignificance.However,combined ICV and IP injection ofASO-20-37 elicited a
significantly higherincidence ofboth defects,aswellasa reduction in mature-pretzelformsof
AChR.Theseresultssuggestthatadult-onsetSMN deficiency can affectNMJmaintenance.We
discussed thisin therevised manuscript(Page11,lines8 and 18). 
4)Theuseof"type-I-like" and "type-II-like" when referring to SMA mice should be avoided (pages 
3,4 and 6).
Wenolongerusethisterminology(Page3,line14;Page4,line10;Page6,line14).
 
Referee#3(GeneralRemarks):
Theauthorshaveaddressedmyconcerns.Twominorrecommendationsregarding wording:
1)In theabstract,theword "phenocopies"in thesentence"..ICV ASO injection in adultSMN2 
transgenic mice phenocopies adult onset SMA.." is a little strong. The muscle pathology is clearly 
distinctin thesetwo situations.How about"resembles"instead?
Weusedtheterm“phenocopy”forneonatemiceinouroriginalTSUNAMImanuscript(Sahashiet
al.2012)and we would preferto use consistentterminology forthe presentwork with adultmice.
WedonotwishtoimplythatourASO-induced model is an exact phenocopy ofSMA,butthisis
madeclearintheDiscussion.Wehavemodifiedthesentencetoread“… phenocopieskeyaspects
ofadult-onsetSMA …”in therevised abstract.
2)Firstsentenceofintroduction...itisstilldebated to somedegreehow "progressive"the weakness
and atrophyisin theSMA patientsaftertheearlyperiod ofthedisease.Suggestremoving thisword. 
Wedeletedtheword“progressive”inline2ofPage3.
 
